# Supplementary material for: The Influence of Noise Exposure on Cognitive Function in Children and Adolescents: A Meta-Analysis
Source: NeuroSci. 2025 Mar 4;6(1):22. doi: 10.3390/neurosci6010022 (PMC11944768; doi:10.3390/neurosci6010022)
Supplement: Supplementary file 1 [file neurosci-06-00022-s001.zip]

Archive with 4 entries (4 files):
- File S2.pdf
- PRISMA_2020_checklist.pdf
- R code S3.pdf
- Search S1.pdf
